# Supplementary material for: Genome-Wide Analysis of the PHT Gene Family and Its Response to Mycorrhizal Symbiosis in Tomatoes under Phosphate Starvation Conditions
Source: Int J Mol Sci. 2023 Jun 16;24(12):10246. doi: 10.3390/ijms241210246 (PMC10298980; doi:10.3390/ijms241210246)
Supplement: Supplementary file 1 [file ijms-24-10246-s001.zip]

Archive with 1 entries (1 files):
- ijms-2366036-supplementary.pdf
